# Supplementary material for: The impact of IRT and IDT on metaverse adoption in tourism: The moderating role of personal innovativeness among China’s generation Z
Source: PLoS One. 2025 Jun 24;20(6):e0327239. doi: 10.1371/journal.pone.0327239 (PMC12186981; doi:10.1371/journal.pone.0327239)
Supplement: S1 File — (XLSX) [file pone.0327239.s001.xlsx]

## Sheet: Sheet1
Usage Barrier1	Usage Barrier2	Usage Barrier3	Value Barrier1	Value Barrier2	Value Barrier3	Risk Barrier1	Risk Barrier2	Risk Barrier3	Tradition Barrier1	Tradition Barrier2	Tradition Barrier3	Image Barrier1	Image Barrier2	Compatibility1	Compatibility2	Compatibility3	Trialability1	Trialability2	Trialability3	Relative Advantage1	Relative Advantage2	Innovation Resistance1	Innovation Resistance2	Innovation Resistance3	Usage Intention1	Usage Intention2	Usage Intention3	Personal Innovativeness1	Personal Innovativeness2	Personal Innovativeness3	Sex	Marriage status	Profession	Education level	Monthly income
2	2	2	2	2	2	3	4	4	3	2	2	2	2	4	3	3	4	4	4	4	4	2	2	2	3	4	3	4	4	4	2	1	1	5	2
3	3	3	2	2	2	4	4	4	2	3	2	2	2	3	4	4	4	4	4	3	3	2	2	2	3	4	3	3	3	3	2	1	1	5	3
2	2	2	1	1	1	2	3	4	2	2	1	1	1	4	5	5	5	5	5	4	4	1	1	1	5	5	4	5	5	5	2	1	1	5	3
2	2	2	2	1	1	3	4	3	2	2	2	2	2	5	4	4	4	4	4	3	3	2	1	1	3	4	3	3	3	3	1	1	1	5	3
2	2	2	1	1	2	3	4	4	2	1	2	1	1	3	3	3	4	4	5	4	4	1	1	1	4	5	4	4	4	4	2	1	3	5	2
3	3	3	2	3	2	3	3	4	2	2	2	2	2	3	4	4	5	5	4	3	3	2	2	3	3	4	3	3	3	3	1	1	1	4	1
1	1	1	2	1	1	2	3	4	2	1	1	1	1	5	4	5	5	5	5	5	5	1	1	1	5	5	4	5	5	5	2	1	3	4	3
2	2	2	2	3	2	3	4	5	2	2	3	3	3	3	4	4	3	3	3	3	3	2	3	3	3	3	2	3	3	3	1	1	3	4	2
2	3	2	2	2	3	3	4	4	2	3	2	2	2	4	3	4	4	4	4	3	3	2	2	2	3	4	3	4	4	4	2	1	2	4	2
2	2	1	1	1	2	2	3	3	2	2	2	1	1	3	4	4	4	4	5	4	4	1	1	1	4	5	4	5	5	5	1	1	3	4	2
2	3	2	2	2	2	3	4	4	2	2	2	2	2	4	3	3	4	4	4	4	4	2	1	2	4	4	3	4	4	4	1	2	3	4	3
4	4	4	2	1	1	4	5	5	3	2	3	2	2	4	3	4	3	3	3	4	4	2	2	3	2	3	2	2	2	2	1	1	2	3	2
3	3	3	4	4	4	4	5	5	4	3	4	4	4	2	1	2	3	2	2	3	3	4	4	4	2	2	1	2	2	2	2	2	2	3	2
3	3	3	1	2	2	3	4	4	1	2	2	2	2	3	3	3	4	5	5	3	3	1	1	2	4	4	3	4	4	4	1	2	4	3	4
3	3	3	3	3	3	3	4	3	3	3	3	3	3	2	2	2	3	3	3	3	3	3	2	3	3	4	3	3	3	3	2	2	6	3	1
3	3	3	3	2	2	3	4	4	3	2	2	2	2	2	3	3	4	4	4	4	4	2	2	2	4	4	3	4	4	4	1	1	2	4	2
2	2	2	1	2	2	3	4	4	2	2	2	1	1	3	3	3	4	4	5	5	5	1	1	1	5	5	4	4	4	4	2	1	1	4	1
3	3	3	2	3	2	3	3	4	2	2	3	2	2	3	3	3	4	4	4	3	3	2	2	2	3	4	3	4	4	4	1	1	1	4	1
2	2	2	2	1	2	2	3	3	2	2	1	1	1	3	3	4	5	4	4	4	4	1	1	1	4	4	3	4	4	4	1	2	3	4	3
3	3	3	3	3	3	4	5	5	4	5	4	4	4	2	2	3	3	3	3	3	3	4	4	4	2	2	2	2	2	2	2	1	2	2	2
2	2	2	2	2	2	2	3	4	2	2	3	2	2	3	2	3	4	4	4	4	4	2	2	2	4	4	3	4	4	4	2	1	1	4	1
3	2	2	3	3	3	3	4	4	3	3	3	3	3	3	3	2	4	4	3	3	3	3	3	2	3	4	3	3	3	3	1	1	1	4	1
2	2	2	1	2	2	2	3	3	2	2	2	1	1	2	3	3	4	4	4	4	4	1	1	2	4	4	4	5	5	5	2	2	6	3	2
2	2	2	2	2	3	3	4	4	2	2	3	2	2	3	3	3	4	4	4	4	4	2	2	2	4	4	3	3	3	3	2	2	4	1	4
1	1	1	1	1	2	2	3	2	2	2	2	1	1	3	4	4	4	4	5	5	5	1	1	1	5	5	4	5	5	5	1	1	6	5	5
3	3	3	3	2	2	3	4	4	3	2	2	2	2	2	2	2	4	4	4	3	3	2	2	2	3	4	3	3	3	3	2	1	5	3	1
2	2	2	2	2	2	2	3	3	2	3	2	2	2	3	3	4	4	4	4	4	4	2	2	2	4	4	3	4	4	4	2	2	3	4	3
4	4	4	3	3	4	3	4	5	4	5	4	3	3	2	2	2	2	2	2	2	2	4	4	3	2	3	2	2	2	2	1	2	2	1	2
4	4	4	4	3	4	4	5	5	5	4	4	4	4	2	2	2	2	3	2	2	2	4	4	3	2	2	1	2	2	2	2	2	2	1	2
2	3	2	2	3	2	3	3	4	3	2	2	2	2	3	3	3	4	4	4	4	4	2	2	2	3	4	4	4	4	4	2	1	1	4	1
3	3	3	3	2	3	3	4	4	2	2	2	2	2	3	3	3	3	4	4	3	3	2	2	3	3	4	4	3	3	3	1	1	1	3	1
2	3	2	2	2	3	3	3	4	2	2	3	2	2	2	3	3	4	4	4	4	4	2	2	2	4	4	3	4	4	4	2	2	2	3	2
2	2	2	2	2	2	2	4	4	2	2	2	1	1	3	3	3	4	4	4	4	4	1	1	1	5	5	4	5	5	5	1	1	1	5	2
3	3	3	4	3	3	3	3	4	2	2	3	3	3	3	3	3	3	3	3	3	3	3	3	3	3	4	3	3	3	3	2	2	3	4	3
2	2	2	2	3	2	3	3	3	2	2	3	2	2	3	3	3	4	4	4	4	4	2	2	2	4	4	4	5	5	5	1	2	4	3	5
3	3	3	3	2	2	3	4	4	2	3	2	2	2	3	3	3	4	4	3	4	4	2	2	2	4	4	3	4	4	4	2	1	1	4	1
4	4	4	4	4	4	4	5	5	3	4	3	4	4	1	2	1	2	2	2	1	1	4	4	4	2	3	2	2	2	2	2	2	6	2	1
2	2	2	2	3	2	2	3	3	2	2	2	2	2	3	3	3	4	4	5	4	4	2	2	1	4	5	4	4	4	4	1	2	3	5	4
3	3	3	2	2	2	3	3	4	2	3	3	2	2	2	2	2	4	4	4	3	3	2	2	2	3	4	3	3	3	3	1	2	2	3	2
3	3	3	2	3	2	2	3	3	3	2	2	2	2	2	3	3	4	4	4	4	4	2	2	2	4	4	4	5	5	5	1	1	1	4	1
3	3	3	3	3	2	4	4	4	3	2	3	2	2	3	2	3	4	4	3	3	3	2	2	2	3	4	3	3	3	3	2	2	2	3	2
3	3	2	3	3	3	3	3	4	3	3	2	3	3	3	3	3	4	4	3	3	3	3	3	3	3	4	3	3	3	3	2	1	1	4	1
3	3	3	4	4	3	3	4	4	4	4	5	4	4	2	2	2	2	2	2	3	3	4	4	3	3	3	2	3	3	3	2	2	2	3	2
2	3	2	3	3	3	2	3	3	3	2	2	2	2	3	3	3	4	4	4	3	3	2	2	2	4	4	3	4	4	4	1	2	2	4	3
2	2	2	3	3	2	3	3	4	2	2	3	2	2	3	2	3	4	4	4	4	4	2	2	2	4	3	4	4	4	4	1	2	6	3	3
2	2	2	3	3	2	3	3	3	2	3	2	2	2	3	3	3	4	4	4	4	4	2	2	2	4	4	3	4	4	4	1	1	1	4	1
2	2	3	3	3	2	3	3	4	3	2	2	2	2	3	3	3	4	4	4	4	4	2	2	2	3	4	4	4	4	4	2	1	1	4	1
3	2	3	3	3	3	3	3	4	3	2	2	2	2	3	3	3	4	4	4	4	4	2	2	2	4	4	4	5	5	5	2	1	1	3	1
2	2	2	2	2	2	2	3	3	2	2	3	1	1	3	4	3	5	5	5	4	4	1	1	1	5	5	4	5	5	5	1	1	1	4	1
2	3	2	2	2	2	4	4	4	3	3	3	2	2	3	3	3	4	4	4	3	3	2	2	2	4	4	3	4	4	4	1	2	2	3	3
2	2	2	3	3	3	3	4	4	2	3	3	2	2	4	4	4	4	4	4	4	4	2	2	2	3	4	3	3	3	3	2	1	1	4	1
4	4	4	4	4	4	4	5	5	4	4	3	3	3	2	2	2	2	2	2	2	2	4	4	4	2	2	1	2	2	2	1	2	2	3	2
3	2	2	3	3	3	3	3	4	3	3	3	2	2	3	3	3	4	4	3	4	4	2	2	2	4	4	3	4	4	4	1	2	4	3	4
3	3	3	2	2	2	3	4	4	2	3	3	2	2	3	3	3	4	4	4	4	4	2	2	2	4	4	3	4	4	4	2	1	1	4	2
4	4	3	4	4	4	4	4	5	3	3	4	3	3	1	1	1	2	2	2	2	2	4	4	4	2	2	1	2	2	2	2	2	6	3	1
2	3	2	3	3	3	3	3	4	3	3	2	2	2	3	3	3	3	3	4	4	4	2	2	2	4	4	3	4	4	4	1	1	1	4	1
3	3	3	3	3	3	3	3	4	3	3	2	3	3	3	3	3	3	4	3	3	3	3	3	3	2	3	2	3	3	3	1	2	2	3	2
2	2	2	3	3	2	2	3	3	3	3	3	2	2	4	4	4	4	4	4	4	4	2	2	2	3	4	3	4	4	4	2	1	1	4	1
2	3	2	2	2	2	2	3	3	2	2	1	2	2	3	3	3	4	5	5	4	4	1	1	1	5	4	4	4	4	5	1	1	1	4	1
2	3	2	3	2	2	3	4	4	2	3	3	2	2	3	3	3	4	4	4	4	4	2	2	2	3	4	4	4	4	4	1	2	3	4	3
4	4	3	4	4	4	4	5	5	4	4	3	3	3	2	1	2	2	3	2	1	1	4	4	4	2	3	2	2	2	2	2	2	6	3	4
3	3	3	3	3	3	3	4	4	3	2	2	2	2	3	3	3	4	4	4	4	4	2	2	2	4	4	3	4	4	4	2	1	1	4	1
2	2	2	3	2	2	3	4	4	3	3	2	2	2	4	4	4	4	4	4	4	4	2	2	2	3	4	4	4	4	4	2	1	1	3	1
3	3	3	4	4	4	4	4	4	3	4	4	3	3	2	2	1	2	2	2	2	2	4	4	3	2	2	1	2	2	2	1	2	4	1	3
3	3	3	3	3	3	3	3	3	2	2	1	2	2	2	3	3	4	4	4	3	3	2	2	2	3	4	3	3	3	3	2	1	1	5	2
2	2	2	2	3	2	2	3	4	2	2	2	2	2	3	3	3	4	4	4	4	4	2	1	2	4	5	4	4	4	4	2	1	1	5	2
2	2	2	3	3	3	3	3	4	3	2	3	2	2	3	4	3	4	4	4	4	4	2	2	2	4	4	3	4	4	4	1	1	1	4	1
3	3	3	2	2	2	3	4	4	2	3	2	2	2	3	3	3	3	4	4	3	3	2	2	2	3	4	4	4	4	4	1	2	2	2	2
2	3	2	3	3	3	3	4	4	2	2	3	2	2	3	3	3	4	4	4	4	4	2	2	2	4	5	4	4	4	4	2	1	1	4	1
2	2	2	3	3	3	3	3	4	2	3	2	2	2	3	3	3	3	4	4	4	4	2	2	2	4	4	3	4	4	4	1	1	1	4	1
2	2	2	2	2	2	2	3	3	2	2	2	2	2	3	3	3	4	4	4	4	4	1	2	2	4	5	4	4	4	4	2	2	2	3	2
2	3	2	3	3	3	3	4	4	3	3	3	2	2	3	3	3	3	3	3	3	3	2	2	3	3	4	3	3	3	3	2	2	3	4	4
3	3	3	3	3	2	3	3	4	3	3	3	2	2	3	3	3	4	4	3	4	4	3	2	2	3	4	3	3	3	3	1	1	1	4	1
3	3	3	2	2	2	3	4	4	3	3	3	3	3	3	3	3	4	4	4	3	3	2	2	2	3	4	3	3	3	3	1	1	1	4	1
4	5	4	4	4	4	4	5	5	3	4	3	3	3	1	1	1	2	2	2	2	2	4	4	4	2	2	1	2	1	1	1	1	1	3	1
2	2	2	3	3	2	3	3	4	2	2	2	2	2	3	3	3	4	4	4	4	4	2	2	2	5	5	4	5	5	5	2	1	1	3	1
2	2	2	2	2	2	2	3	3	1	1	3	2	2	4	5	4	5	5	5	4	4	1	1	1	4	5	4	5	5	5	2	1	2	3	2
3	3	3	4	3	4	4	5	5	3	3	4	3	3	2	2	1	2	2	2	2	2	4	4	4	2	3	2	3	3	3	1	1	1	5	2
2	2	2	2	2	2	2	3	3	3	2	3	2	1	3	3	3	4	4	4	4	4	2	2	2	4	5	4	5	5	5	2	1	2	4	3
1	1	1	1	1	2	2	3	3	1	2	2	1	1	3	4	4	5	5	5	4	4	1	1	1	5	4	5	5	5	5	2	2	6	3	3
3	2	2	3	3	3	3	3	3	2	2	3	2	2	3	3	3	4	4	4	4	4	2	2	2	4	4	3	4	4	4	1	1	1	4	1
3	2	3	2	2	2	3	4	4	3	2	3	1	2	3	4	3	4	4	4	4	4	2	2	2	4	5	4	4	4	4	2	1	1	5	2
1	1	1	1	1	1	3	4	4	1	2	2	1	1	3	3	3	5	5	5	4	4	1	1	1	4	5	4	5	5	5	2	2	3	5	4
4	4	4	4	4	4	4	5	5	3	3	4	3	3	2	1	2	2	2	2	2	2	4	4	4	2	3	2	3	3	3	2	1	1	3	2
3	3	3	2	2	2	3	4	4	2	2	3	3	3	3	4	3	3	4	3	4	4	3	3	3	3	4	3	3	3	3	1	2	5	2	1
2	2	2	2	2	2	3	4	4	3	2	2	2	2	3	3	3	4	4	3	4	4	2	2	2	4	4	3	4	4	4	1	2	2	3	2
3	3	3	2	2	2	3	3	3	2	3	3	2	2	3	3	3	4	4	3	4	4	2	2	2	4	4	3	4	4	4	2	1	1	4	1
3	3	3	2	2	2	3	4	4	3	2	3	3	3	4	3	3	4	4	4	4	4	2	2	2	3	4	3	4	4	4	2	1	1	5	2
3	2	2	3	3	3	4	4	4	2	3	3	3	3	3	2	2	3	4	4	3	3	2	2	2	3	4	3	3	3	3	2	1	1	5	3
2	2	2	2	2	2	3	4	4	2	2	1	2	2	4	3	4	5	4	5	4	4	1	1	1	4	5	4	4	4	4	2	1	1	5	3
4	4	4	5	5	5	4	5	5	3	3	4	3	3	2	2	2	2	2	2	2	2	4	4	4	2	3	2	2	2	2	2	2	2	3	2
2	2	2	2	2	2	2	3	3	2	3	3	2	2	3	3	3	4	4	3	3	3	2	2	2	4	4	3	4	4	4	1	1	1	4	1
2	2	2	2	2	2	2	3	3	2	3	2	2	2	3	3	3	4	4	4	4	4	2	2	2	3	4	4	4	4	4	2	2	1	5	4
3	2	3	3	3	3	2	3	3	2	3	3	2	2	3	2	3	3	4	4	3	3	2	2	2	4	4	3	4	4	4	2	2	1	5	4
3	3	2	2	2	2	3	3	4	3	3	2	2	2	3	3	3	4	4	4	3	3	2	2	2	4	4	3	3	3	3	1	1	1	4	1
2	2	2	3	2	2	2	3	3	3	2	2	2	2	3	4	3	4	4	4	4	4	2	2	2	4	4	3	4	4	4	1	1	1	4	1
2	3	2	2	2	2	2	3	3	2	3	3	2	2	3	3	3	4	4	4	3	3	2	2	2	4	5	4	4	3	4	1	1	1	4	1
3	3	3	3	3	3	3	4	4	2	2	3	2	2	3	3	3	3	3	3	3	3	2	3	2	3	4	3	3	3	3	1	2	3	4	4
2	2	2	2	2	2	2	1	1	2	2	2	1	1	3	3	3	4	4	4	4	4	2	2	2	4	5	4	4	4	4	1	1	4	3	5
1	2	1	1	1	2	2	1	1	2	2	2	1	1	3	3	4	5	5	5	5	5	1	1	1	5	4	5	5	5	5	2	2	2	3	2
3	3	3	2	2	2	3	3	3	2	3	3	3	3	4	4	4	3	4	4	4	4	2	2	2	3	4	3	3	3	3	1	1	1	4	1
3	2	2	2	2	2	3	3	3	3	3	2	2	2	3	4	4	4	4	4	4	4	2	2	2	4	3	4	4	4	4	1	2	2	3	2
3	4	3	4	4	4	4	4	4	4	3	3	3	3	1	1	1	2	2	2	2	2	4	4	4	2	3	2	2	2	2	2	2	6	1	1
2	2	2	2	2	2	2	3	3	2	2	2	2	2	4	3	4	4	4	4	4	4	2	2	2	4	4	3	4	4	4	1	1	1	2	2
2	2	2	2	2	2	3	3	4	1	1	2	2	2	4	4	3	4	4	4	4	4	2	2	2	3	4	4	4	4	4	1	1	1	4	1
2	2	2	2	2	2	2	2	3	2	1	1	2	2	4	4	4	4	4	4	4	4	2	2	2	4	4	3	4	4	4	2	2	2	3	3
5	4	4	4	4	4	4	5	4	4	5	4	3	3	2	2	2	2	3	2	2	2	4	4	4	2	2	1	2	2	2	1	2	4	2	4
2	1	1	2	2	2	2	3	3	3	2	3	1	1	3	3	3	4	4	4	4	4	2	2	2	4	4	4	5	5	5	1	1	1	4	1
1	2	1	2	1	1	2	2	3	2	2	2	1	1	5	4	5	5	5	4	5	5	1	1	2	5	5	4	5	5	5	1	1	1	4	1
1	1	1	1	2	1	2	3	3	2	2	2	1	1	5	5	5	5	5	5	5	5	1	1	1	5	4	5	5	5	5	2	2	2	5	4
2	2	2	2	2	2	3	3	3	2	2	3	2	2	4	4	3	4	4	4	4	4	2	2	2	4	5	4	4	4	4	2	1	1	4	1
3	4	3	4	4	4	3	4	4	3	3	4	3	3	2	2	2	2	2	2	2	2	4	4	4	3	2	2	2	2	2	1	1	1	4	1
2	3	2	2	3	2	3	4	4	3	2	3	2	2	4	3	4	4	4	4	4	4	2	2	2	4	4	3	4	3	3	2	1	1	4	1
2	3	2	3	2	2	3	4	4	3	3	2	2	2	3	4	3	4	4	4	4	4	2	2	2	4	4	3	4	4	4	2	2	3	5	4
2	2	2	1	1	1	2	3	3	2	2	2	1	1	4	4	3	4	4	4	5	5	2	1	2	4	5	4	4	4	4	2	1	2	3	3
2	2	2	2	2	2	3	3	3	1	1	2	2	2	3	4	3	4	4	4	4	4	2	2	2	4	3	4	4	4	4	1	1	6	3	4
2	2	2	3	3	3	2	3	3	2	2	1	2	2	3	3	3	4	4	3	4	4	2	2	2	4	4	3	4	4	4	2	2	2	4	3
1	1	1	2	2	2	2	3	3	2	2	2	1	1	3	3	3	4	5	5	4	4	1	1	1	5	5	4	5	5	5	2	2	5	3	1
4	4	4	5	5	5	5	5	5	3	3	4	3	3	1	1	1	3	3	3	1	1	4	4	4	2	1	1	1	1	1	2	1	1	4	1
2	2	2	2	2	2	2	3	3	2	3	3	1	1	4	3	4	4	4	4	4	4	2	2	2	4	5	4	5	5	5	1	2	2	3	2
3	2	3	3	3	2	3	3	4	3	3	3	2	2	4	4	3	3	4	4	4	4	2	2	2	3	4	3	3	3	3	1	1	1	4	1
2	1	2	2	2	2	2	3	2	2	2	3	1	1	4	5	5	5	4	5	4	4	1	1	1	5	5	4	5	5	5	1	2	3	4	3
2	2	2	2	2	3	3	3	3	3	2	3	2	2	3	4	4	4	4	4	4	4	2	2	2	4	4	3	4	4	4	2	1	1	4	1
3	3	3	4	4	3	4	4	5	3	3	3	3	3	2	3	3	3	3	3	3	3	3	3	3	2	2	2	2	2	2	1	1	1	3	1
4	4	4	4	4	4	4	3	3	2	2	3	2	2	4	4	3	4	4	4	4	4	2	2	2	4	4	3	4	4	4	1	2	4	3	5
2	2	2	3	3	2	3	3	3	3	3	3	2	2	4	3	4	4	4	4	4	4	2	2	2	4	4	4	4	4	4	2	1	1	5	2
2	2	2	2	2	3	2	3	3	2	3	3	2	2	3	4	4	3	4	3	4	4	2	2	2	3	4	3	4	4	4	2	1	1	4	1
2	3	2	2	2	2	3	3	3	3	3	2	2	2	4	3	4	4	4	4	4	4	2	2	2	4	4	3	4	4	4	2	2	2	3	2
2	2	2	2	2	2	2	3	3	3	2	3	2	2	3	4	4	4	4	4	4	4	2	2	2	4	3	4	4	4	4	1	2	2	3	3
4	4	4	3	3	3	4	4	4	2	2	2	3	3	3	3	4	3	3	4	2	2	2	3	3	3	3	2	2	2	2	1	2	4	2	4
2	2	2	3	2	2	3	3	4	3	3	2	2	2	4	4	3	4	4	4	4	4	2	2	2	4	4	3	4	4	4	2	1	1	4	1
2	2	2	3	3	2	3	4	4	3	3	3	3	3	3	3	4	3	4	4	3	3	3	2	2	3	4	3	3	3	3	2	2	3	5	4
2	2	2	2	2	2	2	3	3	3	3	2	2	2	4	4	3	4	4	4	4	4	2	2	2	4	4	3	4	4	4	1	1	1	4	1
3	2	2	3	3	2	3	4	3	3	3	2	2	2	4	3	4	4	4	4	4	4	2	2	2	3	4	3	3	3	3	2	1	1	4	1
2	2	2	2	2	3	3	3	4	3	3	2	2	2	4	4	4	4	4	3	4	3	2	2	2	4	4	3	4	4	4	2	2	2	4	3
2	2	2	2	2	2	3	3	3	3	2	3	2	2	4	4	4	3	4	4	4	4	2	2	2	4	4	3	4	4	4	2	1	1	3	1
2	2	2	2	2	2	3	3	3	3	3	2	2	2	4	4	4	3	4	4	4	4	2	2	2	4	4	3	4	4	4	1	1	1	4	1
2	2	2	2	3	3	3	3	3	2	3	3	2	2	3	4	3	3	4	4	4	4	2	2	2	4	4	3	4	4	4	2	2	2	3	3
2	2	2	2	2	3	3	3	3	3	2	3	2	2	3	3	3	4	4	4	4	4	2	2	2	4	4	3	4	4	4	1	1	1	4	1
3	4	3	4	4	3	5	5	5	3	3	2	3	3	2	2	2	3	3	3	3	3	2	2	2	2	3	2	3	3	3	2	2	6	2	1
1	1	1	2	2	2	2	2	3	2	2	2	1	1	4	4	4	4	4	5	5	5	1	1	1	5	5	4	5	5	5	1	1	1	4	1
1	1	1	2	2	2	3	4	4	2	2	2	1	1	4	3	4	4	4	5	4	4	1	1	1	4	5	4	4	4	4	2	1	1	4	1
2	2	2	2	2	2	2	3	3	2	3	2	2	2	4	3	4	4	4	4	4	4	2	2	2	5	4	4	4	4	4	1	1	1	3	1
2	2	2	3	3	2	2	3	3	3	2	3	1	1	3	3	3	3	4	4	4	4	2	2	2	4	4	5	4	4	4	2	2	2	3	2
2	2	2	2	2	2	3	3	4	3	3	2	1	1	3	3	3	4	4	4	4	4	2	2	2	4	4	3	4	4	4	1	1	2	3	2
2	2	2	2	2	2	2	3	3	2	2	2	2	2	3	3	4	4	5	4	4	4	1	1	1	3	4	4	4	4	4	2	2	2	3	2
2	2	2	3	2	2	2	3	3	3	3	2	2	2	3	3	3	3	4	4	4	4	2	2	2	4	4	3	4	4	4	2	2	3	4	3
3	2	2	2	2	2	3	4	4	3	2	2	2	2	4	3	3	4	4	4	4	4	1	1	1	4	4	3	4	4	4	2	1	1	4	1
4	4	4	4	4	4	4	5	5	4	4	5	3	3	2	2	2	3	2	2	2	2	4	3	3	2	2	1	3	3	3	1	2	2	3	3
4	4	4	3	3	4	4	4	5	4	4	4	3	3	2	2	2	2	3	2	2	2	3	3	3	2	3	2	3	3	3	1	2	2	2	2
2	2	2	2	2	2	2	1	1	2	2	3	2	2	4	4	4	4	3	4	4	4	2	2	1	4	5	4	4	4	4	2	1	1	4	1
2	2	2	2	2	2	2	2	2	2	2	2	2	2	3	3	4	4	5	4	4	4	2	1	2	5	4	4	4	4	4	1	1	1	4	1
2	2	2	2	3	2	1	1	1	2	2	3	2	2	4	4	4	4	4	4	4	4	2	2	2	4	4	3	4	3	4	1	1	1	5	3
2	2	2	3	3	3	3	4	4	2	2	2	1	1	4	4	4	3	4	4	4	4	2	2	2	4	4	4	4	3	4	2	1	1	3	1
3	4	3	4	4	4	4	5	5	3	3	4	3	3	1	1	1	2	2	2	2	2	4	4	4	2	2	1	2	2	2	2	1	3	4	2
4	4	4	3	3	3	4	4	4	4	3	3	3	3	2	2	2	3	2	2	2	2	4	4	4	2	3	2	2	2	2	2	1	1	3	1
1	1	1	1	2	1	2	3	3	2	2	1	1	1	4	5	4	4	5	5	4	4	1	1	1	5	5	4	5	5	5	1	2	6	2	3
2	2	2	1	1	1	3	3	3	2	2	2	1	1	4	4	4	4	4	4	4	4	2	2	2	5	5	4	5	5	5	2	1	1	4	1
1	1	1	1	1	1	1	2	2	2	2	2	1	1	5	5	5	4	5	5	5	5	1	1	1	5	5	5	5	5	5	1	2	6	3	3
3	3	3	3	3	2	3	4	4	2	2	2	2	2	4	3	3	3	4	4	4	4	2	2	2	4	4	3	4	4	4	2	1	1	4	1
1	1	1	1	1	1	2	2	2	1	1	1	1	1	3	4	4	4	5	5	5	5	1	1	1	5	5	4	5	5	5	1	1	1	4	1
2	2	2	3	2	2	2	2	3	3	3	3	2	2	3	4	3	4	4	4	4	4	2	2	2	4	5	4	4	4	4	1	1	1	4	1
2	2	2	1	2	1	2	2	3	2	2	2	1	1	4	3	4	4	5	5	5	5	1	1	1	4	5	4	4	4	4	1	2	2	4	3
2	2	2	2	2	2	1	1	1	2	2	2	1	1	4	4	2	4	5	4	4	4	1	2	2	4	4	4	5	5	5	2	1	2	3	3
1	1	1	2	2	2	1	1	1	2	2	2	1	1	3	3	2	4	5	5	2	2	1	1	2	5	5	4	5	5	5	1	2	2	3	2
2	2	2	2	2	2	1	1	1	2	2	2	2	2	4	4	3	4	4	4	4	4	2	2	2	4	5	4	4	4	4	2	1	1	4	1
3	2	2	3	3	3	2	3	3	2	2	2	3	3	3	3	3	3	4	4	4	4	2	2	2	4	4	3	3	3	3	1	2	2	3	3
1	1	1	2	2	2	2	2	2	1	1	1	1	1	4	4	4	5	5	5	5	5	1	1	1	4	5	4	5	5	5	2	2	4	3	5
3	3	3	2	2	2	2	3	3	2	2	2	1	1	4	4	4	4	4	4	4	4	2	2	2	4	5	4	4	4	4	1	1	1	4	3
3	3	2	3	3	2	3	3	3	2	3	2	2	2	3	4	3	4	4	4	4	4	2	2	2	3	4	3	3	3	3	1	1	1	4	3
1	1	1	2	2	2	2	1	2	2	2	2	1	1	4	4	4	5	4	5	4	4	1	1	1	5	5	4	5	5	5	2	1	1	4	2
2	2	2	3	2	3	1	1	2	3	3	2	2	2	2	4	4	4	4	4	5	5	2	2	2	4	4	3	4	4	4	1	1	2	4	3
5	5	5	4	4	4	5	5	5	3	3	4	5	5	2	2	2	2	2	2	1	1	4	4	4	1	2	1	1	1	1	1	1	1	3	2
2	2	2	2	2	2	3	3	3	3	3	2	2	2	3	3	3	3	4	4	4	4	2	2	2	4	4	3	4	4	4	2	2	2	4	3
4	4	4	5	5	5	4	5	5	4	4	5	3	3	1	1	1	1	2	1	1	1	5	5	5	1	1	1	1	1	1	2	1	1	4	1
2	2	2	3	3	2	4	4	4	3	3	3	3	3	3	3	3	3	3	3	3	3	3	3	3	4	4	4	3	3	3	1	1	1	3	1
2	2	2	2	2	2	3	3	3	2	3	2	2	2	3	4	3	4	4	4	4	4	2	2	2	4	4	3	4	4	4	2	1	2	3	3
2	2	2	3	3	3	3	3	3	3	3	2	1	2	3	3	3	3	4	4	4	4	2	2	2	3	4	3	4	4	4	1	1	1	5	4
2	2	2	2	2	3	3	3	4	3	3	2	2	2	3	3	3	4	4	4	4	4	2	2	2	4	4	3	4	4	4	1	1	1	5	4
2	2	2	3	2	2	3	3	3	2	3	2	2	1	4	3	4	4	4	4	4	4	2	2	2	4	4	4	3	3	3	2	1	1	4	1
2	2	2	3	2	3	2	3	3	2	2	2	2	1	3	4	4	3	4	4	4	4	2	2	2	4	4	3	3	3	3	2	1	1	4	1
4	4	4	4	4	4	5	5	5	3	4	4	3	2	2	2	2	2	2	2	2	2	4	4	4	2	2	1	2	2	2	1	2	6	3	3
2	1	2	2	2	2	3	3	3	3	3	2	2	2	3	3	3	4	4	4	4	4	2	2	2	4	4	3	4	4	4	2	1	1	3	1
2	2	2	2	2	2	3	3	3	3	3	2	2	2	3	3	3	4	4	4	4	4	2	2	2	4	4	3	4	4	4	1	1	2	4	3
1	1	1	2	2	2	1	1	1	2	2	2	1	1	4	3	4	5	5	5	4	4	1	1	1	5	5	5	5	5	5	1	1	1	4	1
2	1	1	2	2	2	3	4	4	2	2	2	1	1	4	4	3	4	4	5	4	4	1	2	2	4	5	4	4	4	4	2	1	1	4	1
2	2	2	2	2	2	2	2	3	2	2	2	2	2	3	3	4	5	4	4	4	4	2	2	1	4	4	3	4	4	4	1	1	2	5	4
3	2	3	3	2	2	2	3	3	2	2	2	2	2	2	4	3	3	4	4	4	4	2	2	2	4	4	3	4	4	4	2	1	1	4	1
2	2	2	2	2	2	3	3	4	3	3	3	2	2	3	4	4	4	3	4	4	4	2	2	2	4	4	3	4	4	4	1	1	1	5	2
4	4	4	4	4	4	4	5	5	3	3	4	4	4	2	2	2	3	2	2	1	1	4	4	4	3	3	3	2	2	2	2	2	6	2	4
2	3	2	2	2	3	3	4	3	3	3	2	1	1	2	2	2	4	4	4	3	3	2	2	2	3	4	3	3	3	3	2	1	4	3	5
2	3	2	2	1	2	3	4	4	3	2	3	2	2	3	3	3	4	4	4	4	4	1	1	1	4	4	4	4	4	4	1	1	3	4	3
3	3	3	3	3	3	3	3	4	2	3	2	2	2	3	2	2	4	4	4	3	3	2	2	2	3	4	3	4	4	4	1	1	3	4	3
4	5	4	4	4	4	5	5	5	4	4	4	4	4	2	2	2	3	3	3	2	2	3	3	3	2	2	1	2	2	2	2	2	5	1	1
2	2	2	3	3	3	2	2	3	2	2	2	2	2	3	3	3	4	4	4	4	4	2	2	2	4	4	4	4	4	4	2	1	1	3	1
2	2	1	2	2	2	3	3	3	2	2	2	1	1	3	3	3	4	4	4	4	4	2	2	2	4	4	4	5	5	5	1	1	1	4	1
3	3	2	2	2	2	3	3	3	3	2	3	2	2	3	3	3	4	4	4	4	4	2	2	2	4	4	3	4	4	4	2	1	1	3	2
2	3	2	2	2	2	4	4	4	2	2	3	2	2	4	3	4	4	4	4	4	4	2	2	2	4	4	4	3	3	3	2	1	6	3	2
2	2	2	2	2	3	3	3	4	2	3	3	2	2	3	3	3	4	4	4	4	4	2	2	2	4	4	3	4	4	4	1	1	1	4	1
3	3	3	3	3	3	3	4	4	3	3	3	3	3	3	3	2	3	3	3	3	3	3	3	4	2	3	3	3	3	3	2	1	1	4	1
3	3	3	3	3	3	3	3	4	3	3	3	3	3	3	3	3	3	3	3	3	3	3	3	4	3	3	2	3	3	3	2	1	1	4	1
1	1	1	1	1	1	2	3	3	3	2	3	5	5	5	5	5	1	1	1	5	5	1	1	1	4	5	5	5	5	5	2	1	1	5	2
2	2	2	2	2	2	3	3	4	3	3	3	2	2	4	4	3	4	4	4	4	4	2	2	2	4	4	4	4	4	4	1	1	1	5	2
4	3	4	4	4	3	3	3	4	3	2	3	3	3	2	2	2	3	3	3	2	2	3	3	3	3	3	3	2	2	3	2	1	2	3	2
2	2	2	2	2	2	2	2	3	2	2	2	2	2	4	3	4	4	4	4	4	4	1	1	2	4	4	3	4	4	4	2	2	2	4	3
2	3	2	2	2	2	3	4	4	3	2	3	2	2	3	3	3	4	4	4	4	4	2	2	3	4	4	3	4	4	4	2	2	3	4	3
2	2	2	2	2	3	2	2	2	2	3	3	2	2	3	4	3	4	4	4	4	4	2	2	2	4	4	3	3	3	3	1	1	1	4	1
2	2	2	2	2	2	2	2	3	2	2	2	1	1	4	3	3	4	4	4	4	4	2	1	2	4	5	4	4	4	4	2	1	1	3	2
1	1	1	1	1	1	2	2	2	1	1	1	1	1	5	5	5	5	5	5	5	5	2	2	2	5	4	5	5	5	5	2	1	1	4	1
2	2	1	1	1	1	2	2	2	2	2	2	5	5	5	5	5	1	1	1	5	5	1	1	1	5	5	5	5	5	5	1	1	6	2	4
3	3	3	4	4	4	4	4	4	3	2	3	3	3	3	3	3	3	3	3	3	3	3	2	3	3	4	3	3	3	3	2	1	1	4	2
4	4	4	4	4	3	4	5	5	3	3	3	4	4	2	2	2	3	3	3	2	2	4	4	4	2	2	2	2	2	2	2	1	1	4	1
2	2	2	3	3	2	2	3	3	2	3	2	2	2	3	3	3	4	4	4	4	4	2	2	2	4	4	3	4	4	4	2	1	2	3	2
2	2	2	2	2	2	2	2	3	2	2	2	2	2	3	3	3	4	4	4	4	4	1	1	2	3	3	3	4	4	4	1	1	2	3	2
2	2	2	2	2	2	3	3	3	2	2	2	1	1	4	3	4	5	5	5	4	4	2	1	2	4	5	4	4	4	4	2	2	4	3	5
2	2	3	2	2	2	2	3	3	2	2	2	2	2	3	3	4	4	4	4	4	4	2	2	1	4	4	3	4	4	4	1	1	1	3	1
4	4	4	5	5	5	5	5	5	4	4	4	4	4	2	2	2	3	3	3	2	2	4	4	5	2	2	2	2	2	2	1	1	1	4	1
1	1	1	1	1	1	1	2	2	2	2	2	1	1	4	3	4	5	5	5	5	5	1	1	1	5	5	4	4	4	4	2	1	1	5	2
2	3	2	2	2	2	4	4	4	2	2	2	2	2	3	3	3	4	4	4	4	4	1	1	2	4	4	3	4	4	4	2	2	6	5	3
2	2	2	3	3	3	3	3	4	2	3	2	2	2	4	3	4	4	4	4	4	4	2	2	2	4	4	3	4	4	4	1	1	1	4	1
2	2	2	2	2	2	2	3	3	2	2	2	2	3	3	4	4	4	4	4	4	4	2	2	3	4	4	3	4	4	4	2	1	1	4	1
1	1	1	1	1	1	2	2	2	2	1	2	1	1	5	4	5	5	5	5	5	5	1	1	1	4	4	4	5	5	5	1	1	1	4	1
3	3	3	3	3	3	3	4	4	3	3	3	4	4	3	3	3	3	3	3	3	3	4	4	4	3	3	3	3	3	3	2	1	1	4	2
1	1	1	1	1	1	1	1	1	1	2	1	1	1	3	4	3	5	5	5	5	5	1	1	1	4	4	4	5	5	5	1	1	1	4	1
5	5	5	4	4	4	5	5	5	4	5	4	4	4	1	1	1	2	2	2	1	1	4	4	4	1	1	1	1	1	1	2	1	2	3	2
2	2	2	2	2	2	2	3	3	2	2	2	2	2	3	3	4	5	5	4	4	4	1	1	2	4	4	4	4	4	4	1	2	3	4	3
2	2	2	2	2	2	2	3	3	2	2	2	2	2	3	3	3	4	4	4	4	4	1	2	2	4	4	3	4	4	4	1	1	3	4	3
3	2	3	2	2	2	2	3	3	2	2	2	2	2	3	3	3	4	4	4	4	4	2	2	1	4	4	3	4	4	4	2	2	2	3	2
5	4	5	4	4	4	4	5	5	4	4	4	4	4	2	2	2	3	3	3	2	2	5	5	4	3	3	3	2	2	2	2	1	1	4	1
3	3	3	3	3	3	4	4	5	3	3	3	2	2	3	3	3	4	4	3	4	3	2	2	3	3	4	3	3	3	4	2	2	2	3	2
2	2	2	3	3	2	3	3	4	3	3	3	2	2	4	3	3	4	4	4	4	4	2	2	2	4	4	3	4	4	4	1	1	1	4	1
2	2	2	3	3	3	3	3	3	3	2	2	2	2	3	4	3	4	4	4	4	4	2	2	2	4	3	4	4	4	4	2	1	2	3	2
2	2	2	1	1	1	3	3	3	1	1	1	1	1	4	3	4	5	5	5	5	5	2	2	1	5	5	4	4	4	5	1	1	1	4	1
1	1	1	1	1	1	1	1	2	2	2	2	1	1	3	3	4	5	5	5	5	5	1	1	1	5	5	5	5	5	5	2	1	4	3	5
2	3	2	2	2	2	3	3	3	2	2	2	2	2	3	4	3	4	4	4	4	4	2	2	1	4	4	3	4	4	4	1	1	1	4	1
3	3	3	2	2	2	3	4	3	3	3	3	2	3	3	3	3	3	3	3	3	3	2	2	3	3	4	3	3	3	4	1	1	1	4	1
2	2	2	2	2	2	2	2	2	2	3	2	2	2	4	3	4	4	4	4	4	4	2	2	2	3	4	3	4	4	4	1	1	1	4	1
2	2	2	2	2	2	3	3	3	2	3	2	2	2	3	4	4	4	4	4	4	4	2	2	2	3	4	3	4	4	4	2	1	1	4	2
2	2	2	2	2	2	1	2	2	2	3	2	1	2	4	4	4	4	4	4	5	4	2	2	2	5	5	5	4	4	4	1	2	6	4	3
3	3	3	3	3	3	4	4	4	3	3	3	2	2	3	3	3	4	4	4	4	4	2	2	2	3	4	4	3	3	4	2	1	3	4	2
5	5	5	5	5	5	5	5	5	4	4	4	4	4	1	1	1	2	2	2	1	1	5	5	5	1	1	1	2	2	2	2	1	4	2	4
2	2	2	2	2	2	3	4	3	3	3	3	2	2	3	3	3	4	4	4	4	4	2	2	2	4	4	3	4	4	4	1	1	1	4	1
2	2	2	2	2	2	2	3	3	2	2	2	2	2	4	3	3	4	4	4	5	5	2	2	2	5	5	4	4	4	4	2	1	1	4	1
4	4	4	3	3	3	4	4	4	4	3	4	3	4	2	2	2	3	3	2	2	2	4	4	4	2	1	1	2	2	2	2	1	2	3	2
2	2	2	2	2	2	3	4	4	3	2	3	2	2	3	3	4	4	4	4	4	4	2	2	2	4	4	3	4	4	4	2	1	2	3	3
3	3	3	2	2	2	3	3	4	3	3	3	2	2	4	3	3	4	4	4	4	4	2	2	2	4	4	3	4	4	4	1	1	1	5	3
2	2	2	2	2	2	3	3	3	2	3	2	2	2	4	4	4	4	4	4	4	4	2	2	2	3	4	4	4	4	4	1	2	2	3	2
3	3	3	2	2	2	3	3	3	2	3	2	2	2	4	4	4	4	4	4	4	4	2	2	2	4	3	4	4	4	4	2	1	2	4	3
4	4	4	4	4	4	4	4	5	4	4	4	4	4	2	2	2	3	3	3	2	2	4	4	4	1	2	1	2	2	2	1	1	1	3	1
1	1	1	1	1	1	2	2	2	1	1	1	1	1	5	5	5	5	5	5	5	5	1	1	1	4	4	5	5	5	5	2	2	2	2	2
2	2	2	3	3	3	3	3	4	2	2	2	2	2	3	3	3	4	4	4	4	4	2	2	2	4	5	4	4	4	4	2	1	1	3	1
2	2	2	2	2	2	4	3	3	3	3	3	2	2	3	4	4	4	4	4	4	4	2	2	2	4	3	4	4	4	5	2	1	1	4	1
2	3	2	2	2	2	2	2	3	2	3	3	2	2	3	3	4	4	4	4	4	4	2	2	2	3	4	3	3	3	3	1	1	1	4	1
4	4	4	4	4	4	4	5	5	4	4	4	4	4	2	2	2	3	3	3	2	2	4	4	4	2	3	2	2	2	2	2	2	4	3	4
3	3	3	3	3	3	3	4	4	3	3	3	3	3	3	3	3	3	3	3	3	3	3	3	3	3	4	3	3	3	3	2	1	1	4	1
2	2	2	2	2	2	3	3	4	2	2	2	1	2	3	4	3	4	4	4	5	5	1	1	1	4	5	4	5	5	5	2	1	1	4	1
4	4	4	3	3	3	4	4	5	3	3	4	4	4	2	2	2	2	2	2	2	2	4	4	4	2	2	3	2	2	2	1	1	1	4	2
3	3	3	3	3	3	4	3	3	3	3	3	2	3	3	3	2	3	3	3	3	3	3	2	2	2	3	3	3	3	3	2	2	3	5	4
2	2	2	3	3	3	3	3	3	2	2	2	2	2	3	3	4	4	4	4	4	4	2	2	2	4	4	3	4	4	4	2	1	1	4	1
2	2	2	1	1	1	3	4	4	2	2	2	1	1	4	4	3	4	4	4	5	5	2	2	2	4	4	4	4	4	5	2	1	1	4	1
1	1	1	2	2	2	2	2	2	1	1	1	1	1	3	4	3	5	5	5	5	5	1	1	1	4	5	4	5	5	5	1	1	2	3	2
1	1	1	1	1	1	3	3	3	1	1	1	1	1	3	3	4	5	5	5	5	5	1	1	1	5	5	4	4	4	4	2	1	2	3	2
2	2	2	2	2	2	2	3	3	2	2	2	2	2	3	4	4	4	4	4	4	4	2	2	2	3	4	4	4	4	4	2	2	6	4	3
3	3	3	2	2	2	3	4	4	2	2	2	2	2	3	3	3	4	4	4	4	4	2	2	2	3	4	3	3	3	3	2	1	1	4	1
1	1	1	2	2	2	2	2	2	2	3	3	1	2	4	4	4	5	5	5	5	4	1	1	1	4	5	4	4	4	4	1	1	1	4	1
4	4	4	3	3	3	4	4	5	4	4	4	4	4	2	1	2	3	3	3	2	2	4	4	4	2	2	2	3	3	3	2	1	3	4	1
3	3	3	3	3	3	4	4	4	3	3	3	3	3	3	3	3	4	4	4	3	3	3	3	3	3	2	3	3	3	3	2	1	2	3	2
2	2	2	2	2	2	2	2	2	2	3	2	2	2	3	3	3	4	4	4	4	4	2	2	2	5	5	5	4	4	5	1	2	6	3	3
2	2	2	2	2	2	2	4	4	2	3	2	2	2	3	3	3	4	4	4	4	4	2	2	2	4	5	4	4	4	4	2	1	3	4	2
2	2	2	2	2	2	3	3	4	2	2	2	1	1	4	3	3	4	4	4	4	4	1	2	2	4	5	4	4	4	4	2	1	1	5	3
5	5	5	5	5	5	5	5	5	5	5	5	5	5	1	1	1	3	3	3	1	1	5	5	5	2	2	2	1	1	1	1	2	4	1	4
2	3	2	2	2	2	3	3	3	2	2	2	2	2	4	4	4	4	4	4	4	4	2	2	2	3	4	4	4	4	4	2	1	1	4	1
2	2	2	2	2	2	2	2	3	2	2	2	1	1	4	4	4	4	4	4	4	5	1	1	1	5	5	5	4	4	4	1	1	1	4	1
2	2	2	1	1	1	2	2	2	2	2	2	1	1	4	5	5	5	5	5	5	5	1	2	2	4	5	4	5	5	5	2	1	1	4	1
3	3	3	2	2	2	4	4	4	3	3	3	2	2	3	3	3	4	4	5	3	3	2	1	2	4	4	4	3	3	3	1	1	2	3	2
2	2	2	2	2	2	2	2	3	2	2	2	2	2	3	4	4	4	4	4	4	4	2	2	2	4	4	3	4	4	4	2	1	2	3	2
2	2	2	2	2	2	2	2	2	2	2	2	2	2	4	3	3	4	4	4	5	5	2	2	2	5	5	5	4	4	4	1	2	6	4	3
4	4	4	4	4	4	4	4	4	3	3	3	3	2	3	3	4	3	4	3	2	2	3	2	3	3	3	4	3	3	3	1	1	1	3	1
2	2	2	2	2	2	3	3	4	2	2	2	2	2	4	3	4	4	4	4	4	4	2	2	2	4	4	3	4	4	4	2	1	1	3	1
3	3	3	3	3	3	3	3	4	3	3	3	3	3	3	3	3	4	4	4	3	3	3	3	3	2	3	3	3	3	3	2	2	2	3	2
1	1	1	2	2	2	2	3	3	1	2	1	1	1	3	3	3	4	4	4	5	4	2	2	2	4	5	4	4	4	4	1	1	1	4	1
2	2	2	2	2	2	2	3	3	2	3	2	2	2	3	4	4	4	4	4	4	5	2	2	2	4	4	4	4	4	5	2	1	1	4	1
2	2	2	2	2	2	2	2	2	2	2	2	1	1	4	3	4	5	4	4	5	5	1	1	2	4	5	4	4	4	5	1	1	3	4	3
4	4	4	3	3	4	4	4	5	4	4	4	3	3	2	2	2	3	3	3	2	2	4	4	4	2	2	1	2	2	2	1	1	1	4	1
1	1	1	1	1	1	1	2	2	2	2	2	1	1	5	4	5	5	5	5	5	5	1	1	1	4	4	4	5	5	5	2	1	1	4	1
3	3	3	2	2	2	3	3	4	3	3	3	3	3	4	3	3	3	3	4	3	3	3	3	2	3	3	3	3	3	4	1	2	6	4	3
2	3	2	2	2	2	2	3	3	2	2	2	2	2	3	4	4	4	4	4	4	4	2	2	2	4	4	3	4	4	4	2	1	1	5	3
2	2	2	2	2	2	3	3	4	2	2	2	2	2	3	3	3	4	4	4	4	4	2	2	2	4	4	4	3	3	3	2	1	1	5	3
4	4	3	4	4	4	5	5	5	4	4	4	4	4	2	3	2	2	2	2	2	2	4	4	4	3	2	2	2	2	2	2	1	2	3	2
3	3	3	2	2	2	3	3	4	2	2	2	2	2	4	4	4	4	4	3	4	3	2	2	2	4	4	3	3	3	4	1	2	2	3	2
2	2	2	2	2	2	2	2	2	2	2	2	2	2	4	5	4	4	4	4	5	5	2	2	2	4	4	3	4	4	4	2	2	2	4	3
1	1	1	1	1	1	1	1	1	1	1	1	1	1	5	5	5	5	5	5	5	5	1	1	1	4	5	4	5	5	5	1	1	1	3	3
3	3	3	3	3	3	4	4	5	4	3	4	3	3	3	2	3	3	3	3	3	3	3	3	3	3	4	3	3	3	3	2	1	1	3	2
5	5	5	4	4	4	4	5	5	4	5	4	3	3	2	1	1	2	2	2	2	2	4	4	4	1	2	1	2	2	2	2	1	1	3	2
2	2	2	2	2	2	3	4	4	2	3	3	2	2	4	4	4	4	4	4	4	4	2	2	2	4	4	3	4	4	4	1	1	1	4	3
3	3	3	3	3	3	3	4	4	3	4	3	3	3	3	3	3	4	4	4	3	3	3	3	3	4	4	4	3	3	3	2	2	2	5	3
2	2	2	2	2	2	3	3	4	2	2	2	1	2	3	4	3	4	4	4	4	4	1	1	1	3	4	4	4	4	4	2	1	2	3	2
2	2	2	3	3	3	3	3	3	2	2	2	2	2	3	3	4	4	4	4	4	4	2	2	2	4	4	3	4	4	4	2	1	1	4	1
1	1	1	1	1	1	4	4	4	2	2	2	1	1	4	4	4	5	4	4	5	4	2	2	2	5	5	5	5	5	5	1	1	1	4	1
2	2	2	2	2	2	2	2	2	2	2	2	2	2	4	4	3	4	4	4	4	4	2	2	2	2	2	2	4	4	4	2	1	1	4	1
3	3	3	2	2	2	4	4	4	2	2	2	2	2	3	4	4	4	4	4	4	4	2	2	2	4	3	4	4	4	4	1	2	3	5	3
1	1	1	1	1	1	1	1	1	1	1	1	1	1	5	5	5	5	5	5	5	4	1	1	1	5	5	4	5	5	5	2	1	3	4	3
2	2	2	1	1	2	2	2	2	2	2	2	2	2	4	4	3	4	4	4	4	5	2	2	2	4	5	4	4	4	4	1	2	6	3	3
1	1	1	2	2	1	2	2	2	2	2	2	1	1	3	3	3	4	4	4	4	4	2	2	2	4	5	4	4	4	4	1	1	3	4	3
4	4	4	4	4	4	5	5	5	3	4	4	3	3	2	2	2	3	3	3	2	2	4	4	4	2	2	2	2	2	3	2	2	5	1	1
3	3	3	3	3	3	3	3	4	3	3	3	3	3	3	3	3	4	4	4	3	3	3	3	3	4	4	4	3	3	3	1	1	2	3	2
2	2	2	2	2	2	3	4	4	2	2	2	2	2	3	3	3	4	4	4	4	4	2	2	3	4	5	4	4	4	4	2	2	2	3	2
2	2	2	2	2	2	2	3	3	2	2	2	2	2	4	4	4	4	4	4	4	4	2	2	2	2	2	2	4	4	4	1	1	1	4	1
4	4	4	3	3	3	4	5	5	4	3	3	3	3	2	2	2	3	3	3	2	2	3	3	3	3	2	2	2	2	2	2	1	1	4	1
2	2	3	2	2	2	2	3	3	2	2	2	2	2	3	3	3	4	4	4	4	4	2	2	2	4	4	3	3	3	3	1	1	1	4	1
1	1	1	1	1	1	2	2	2	1	1	1	1	1	4	3	4	5	5	5	5	5	1	1	1	5	5	4	5	5	5	1	1	1	5	2
2	2	3	2	2	2	4	4	4	2	2	2	2	2	3	3	4	4	4	4	4	4	2	2	2	4	4	3	4	4	4	2	1	1	4	1
2	2	3	2	2	2	3	4	4	2	2	2	2	2	3	3	4	4	4	4	4	4	2	2	2	4	5	4	4	4	5	2	1	1	5	2
2	2	2	1	1	1	3	4	4	2	2	2	1	1	3	3	3	4	4	4	5	5	2	2	2	4	5	4	5	5	5	2	1	1	4	1
2	2	2	3	3	2	3	3	3	2	2	2	2	2	3	3	3	4	4	4	4	5	2	2	2	5	5	4	5	5	5	1	1	1	4	1
5	5	5	4	4	4	5	5	5	3	4	4	3	3	1	1	1	2	2	2	1	1	4	4	4	1	1	1	2	2	2	2	1	1	4	1
1	1	1	1	1	1	2	3	3	2	2	2	2	2	2	2	2	3	3	3	2	2	2	2	2	3	4	4	4	4	4	1	1	1	5	2
3	3	3	3	3	3	3	3	3	3	3	3	3	3	3	3	3	3	3	3	3	3	3	3	3	3	4	3	3	3	3	1	2	2	3	2
1	1	1	2	2	2	3	3	3	2	2	2	1	1	3	3	3	5	5	5	5	5	1	1	1	5	5	5	4	4	5	2	1	2	3	2
2	2	2	2	2	2	3	3	4	2	2	2	2	2	3	3	3	4	4	4	4	4	1	1	1	3	4	4	4	4	4	2	1	1	4	1
2	2	2	2	2	2	3	4	4	2	2	2	2	2	3	3	3	4	4	4	4	4	2	2	2	4	4	3	4	4	4	2	1	4	3	4
4	4	4	4	4	4	4	4	4	4	4	4	3	3	2	2	2	2	2	2	2	2	4	4	4	2	2	2	2	2	2	1	1	1	4	1
2	2	2	3	3	2	3	4	4	2	2	2	2	2	4	4	4	4	4	4	4	4	2	2	2	3	3	4	3	3	3	2	1	1	5	2
3	3	3	2	2	2	3	3	3	3	3	3	3	3	3	3	3	3	3	3	3	3	3	3	3	3	4	3	3	3	3	2	2	2	3	2
3	3	3	2	2	2	3	4	4	2	2	2	2	2	4	4	4	4	4	4	4	4	2	3	2	3	4	4	4	4	4	1	1	2	3	2
5	5	5	4	4	4	5	5	5	3	3	4	3	3	1	1	1	2	2	2	1	1	4	4	4	1	1	1	2	2	2	1	1	1	4	1
3	2	3	2	2	2	2	3	3	2	2	2	2	2	3	3	4	4	4	4	4	4	2	2	2	4	5	4	5	5	5	2	1	4	2	4
1	1	2	2	2	2	2	3	3	1	2	1	1	1	3	4	4	5	5	5	5	5	1	1	1	5	5	5	5	4	5	2	2	3	4	3
2	2	2	3	3	3	2	2	2	2	2	2	2	2	4	3	3	4	4	4	4	4	2	2	2	4	4	3	4	4	4	2	2	3	4	3
2	2	1	2	2	2	3	4	4	2	2	2	2	2	4	3	4	4	4	4	4	4	2	2	2	4	4	4	4	5	5	1	1	1	4	1
4	3	4	4	4	4	4	4	4	4	5	4	3	3	2	2	2	2	2	2	2	2	4	3	3	2	2	1	2	2	2	2	1	1	4	1
2	1	2	1	1	2	4	4	4	2	2	2	2	2	3	3	4	4	4	4	4	4	2	2	2	4	5	4	4	4	4	1	1	1	4	1
2	2	2	2	2	2	3	4	4	2	2	2	2	2	3	3	4	4	4	4	4	4	2	2	2	4	5	4	4	4	4	2	1	1	3	2
1	1	1	2	2	1	2	2	2	1	1	1	1	1	5	5	5	5	5	5	5	5	1	1	1	4	5	5	5	5	5	1	1	1	3	1
3	3	3	3	3	3	4	4	4	2	3	3	3	3	3	3	3	3	3	3	3	3	3	2	3	3	3	3	2	2	2	1	1	2	3	2
4	4	4	4	4	4	5	5	5	4	3	4	3	3	2	2	2	2	3	2	2	2	3	3	3	1	2	1	2	2	2	1	1	2	3	1
1	1	1	1	1	1	1	1	2	1	2	1	1	1	3	3	4	5	5	5	5	5	2	2	2	5	5	4	5	5	5	2	1	1	4	1
2	2	2	2	2	2	3	4	4	2	2	2	1	1	4	4	4	4	5	4	4	4	2	2	2	4	5	4	4	4	4	2	1	1	4	1
3	3	3	3	3	4	4	5	5	3	4	3	4	4	2	2	2	2	2	2	2	2	3	3	3	1	2	2	2	2	2	2	2	2	3	2
2	2	2	1	1	1	3	4	4	2	2	2	2	2	3	3	3	4	4	4	4	4	2	3	2	4	5	4	4	4	4	2	1	1	5	2
2	2	2	2	2	2	3	4	4	2	2	2	2	2	4	3	3	4	4	4	4	4	2	2	2	4	4	4	3	3	4	1	2	6	4	3
1	1	1	1	1	1	2	2	2	2	2	2	1	1	3	4	3	5	5	5	5	5	1	1	1	5	5	5	5	5	5	1	1	1	3	2
2	2	2	2	2	2	2	2	2	2	2	2	2	2	4	3	3	4	4	4	4	4	2	2	2	4	4	4	4	5	5	1	1	1	3	2
1	1	1	2	2	2	3	3	3	2	2	2	1	1	3	3	3	4	4	4	4	4	2	2	2	5	4	4	4	4	4	2	1	1	3	1
2	2	2	3	3	3	3	3	3	2	3	2	3	3	3	3	3	4	4	4	3	3	3	3	3	3	4	3	3	3	3	1	1	1	4	1
2	2	2	2	2	2	2	3	3	2	2	2	2	2	3	3	3	4	4	4	4	4	2	2	2	4	4	3	4	4	5	1	1	1	4	1
1	1	1	1	1	1	1	1	1	1	1	1	1	1	3	3	4	5	5	5	5	5	1	1	1	1	1	2	5	5	5	2	1	1	3	1
4	4	4	4	4	3	3	4	4	3	3	3	3	3	2	2	2	3	3	3	2	2	3	3	3	2	2	2	2	2	3	1	1	1	3	1
2	2	3	3	3	3	3	4	4	2	2	2	1	1	3	3	3	4	4	4	5	4	2	2	2	5	5	4	5	5	5	1	1	1	3	1
2	2	2	2	2	2	2	3	3	2	2	2	2	2	3	3	3	4	4	4	4	4	2	2	2	4	4	3	3	3	3	2	2	2	3	2
1	1	1	2	2	2	2	2	3	2	1	1	1	1	3	3	3	5	5	5	5	5	1	1	1	5	5	5	5	5	5	2	1	1	4	1
1	1	1	2	2	2	4	4	5	2	2	2	2	2	3	3	3	4	4	4	4	4	2	2	2	3	3	3	3	3	4	1	1	1	4	1
2	2	2	3	3	3	2	3	3	2	2	2	2	2	4	3	3	4	4	4	4	4	2	2	2	4	5	4	4	4	4	1	2	2	3	2
1	1	2	1	1	1	2	3	3	1	1	1	1	1	3	4	4	5	5	5	5	5	1	1	1	4	5	5	5	5	5	1	1	1	3	1
1	1	1	2	2	2	2	3	3	2	2	2	1	1	4	3	3	4	4	4	4	4	2	2	2	4	5	4	4	4	4	2	2	2	3	2
4	4	4	4	4	4	4	4	4	3	4	3	3	3	3	3	2	3	3	3	2	2	3	3	3	3	3	3	2	2	2	2	2	5	3	1
3	3	2	3	3	3	3	4	4	3	3	3	3	3	3	3	3	4	4	4	3	3	3	3	3	2	3	3	3	3	3	1	1	1	5	2
2	1	1	1	1	1	2	2	2	2	2	2	2	2	4	4	4	4	4	4	5	5	2	2	2	4	5	4	4	4	4	1	2	3	4	2
2	2	2	2	2	2	4	4	4	2	2	2	2	2	3	3	4	4	4	4	4	4	2	2	2	4	5	4	4	4	4	1	1	1	4	1
1	1	1	1	1	1	2	2	2	1	1	1	1	1	4	4	3	5	5	5	5	5	1	1	1	5	5	4	5	5	5	2	1	1	4	1
2	2	2	2	2	2	4	4	4	2	2	2	2	2	3	3	3	4	4	4	4	4	2	2	2	5	5	5	4	4	5	2	1	3	4	3
1	1	1	1	1	1	2	2	2	2	2	2	1	1	4	3	4	4	4	4	1	1	2	2	1	5	5	4	5	5	5	1	1	3	5	4
2	2	2	2	2	2	2	4	4	2	2	2	2	2	3	3	4	4	4	4	4	4	2	2	2	4	5	4	4	4	4	2	1	2	3	2
5	5	5	5	5	5	5	5	5	5	5	5	2	2	1	1	1	3	3	3	1	1	4	4	4	1	1	1	2	2	2	1	2	4	3	5
2	2	2	2	2	2	3	3	3	2	2	2	2	2	3	3	3	4	4	4	4	4	2	2	2	5	4	4	4	4	4	2	1	3	4	2
2	2	1	1	1	2	2	2	2	1	1	1	2	2	4	4	4	4	4	4	4	4	2	2	2	5	5	5	4	4	4	2	1	2	3	2
3	3	3	3	3	3	3	3	4	2	3	3	3	3	3	3	3	3	3	3	3	3	3	3	3	3	3	4	3	3	3	1	1	2	4	3
2	2	2	1	1	1	2	3	3	1	2	1	1	1	4	4	4	5	5	5	5	5	2	2	2	4	5	4	4	4	5	1	1	3	4	3
2	2	2	2	2	2	3	3	3	2	2	2	2	2	3	3	3	4	4	4	4	4	2	2	2	4	4	3	4	4	4	1	1	1	3	1
2	2	2	2	2	2	3	3	4	2	2	2	2	2	3	3	4	4	4	4	4	4	2	2	2	5	5	5	4	4	4	1	2	6	4	4
3	3	3	2	2	2	4	4	4	2	2	2	2	2	4	3	3	4	4	4	4	4	2	2	2	5	4	4	4	4	4	1	1	1	5	2
3	3	3	3	3	3	3	3	3	2	2	2	3	3	3	3	3	4	4	4	4	4	2	2	2	3	3	3	3	3	3	1	1	1	5	2
4	4	4	4	4	5	4	5	5	3	4	3	4	4	2	2	2	2	2	2	2	2	4	4	4	2	3	2	2	2	2	2	2	6	3	3
2	2	2	2	2	2	4	4	4	2	3	2	2	2	4	3	4	4	4	4	4	4	2	2	2	4	4	3	3	3	4	1	1	1	4	1
2	2	2	2	2	2	3	3	3	2	2	2	2	2	3	4	4	4	4	4	4	4	2	2	2	4	5	4	4	4	4	1	1	1	4	1
2	2	2	2	2	2	4	4	4	2	2	2	3	2	3	3	3	4	4	4	4	4	2	3	3	4	4	3	3	3	3	2	1	3	4	1
3	2	3	2	2	3	3	4	4	3	3	3	3	3	3	3	3	3	3	3	3	3	3	3	3	3	2	2	2	2	2	2	2	3	4	1
1	1	1	1	1	1	1	1	2	1	1	1	1	1	4	3	3	5	5	5	5	5	1	1	1	4	4	4	5	5	5	2	1	1	3	1
2	2	2	2	2	2	3	4	4	2	2	2	2	2	3	4	3	4	4	4	4	4	2	2	2	4	4	3	4	4	4	1	2	4	3	4
3	3	2	2	3	3	3	4	4	2	2	2	2	3	3	3	3	4	4	4	4	4	3	3	3	4	4	3	4	3	3	1	1	2	3	2
3	3	3	2	3	3	3	3	3	3	3	3	3	3	3	3	3	3	4	3	3	3	3	3	3	3	4	3	3	3	3	1	1	2	3	2
2	2	2	2	2	3	4	4	4	2	2	2	2	2	4	4	4	4	4	4	4	4	2	2	2	4	4	3	4	4	4	2	1	1	4	1
4	4	4	5	5	5	5	5	5	5	4	5	3	3	1	1	1	2	2	2	1	1	4	4	4	1	1	1	2	2	2	1	1	1	4	1
2	2	2	2	2	2	2	2	2	2	2	2	1	1	4	3	4	4	4	4	5	4	2	2	2	4	4	4	5	5	5	1	1	2	3	3
3	3	3	2	2	2	4	4	4	2	2	2	2	2	3	3	3	4	4	4	4	4	2	2	2	4	4	3	3	3	4	1	1	1	3	1
2	3	3	2	2	2	3	3	3	2	2	2	2	2	3	3	4	4	4	4	4	4	2	2	2	4	4	3	4	4	4	2	2	3	4	3
1	2	1	2	2	2	2	2	3	1	1	1	1	1	4	3	4	5	5	5	5	5	1	1	2	5	5	4	5	5	5	2	1	1	4	1
3	3	3	3	3	3	4	4	4	3	3	3	3	3	3	3	3	3	3	3	3	3	3	3	3	3	4	3	3	3	3	2	1	1	5	2
2	2	2	1	2	2	2	2	2	2	2	2	2	2	4	4	4	4	4	4	4	4	2	2	2	4	4	4	5	5	5	1	1	3	5	4
3	3	3	2	2	2	3	4	4	2	3	2	2	2	4	4	3	4	4	4	4	4	2	2	2	3	4	4	4	4	4	2	1	1	3	1
4	4	3	3	4	4	4	4	4	4	3	4	4	4	2	2	2	3	3	3	2	2	4	4	4	2	2	2	2	2	2	1	2	3	4	3
1	2	2	2	2	2	3	3	4	2	2	2	2	2	4	3	3	4	4	4	4	4	2	2	2	4	4	4	5	5	5	2	1	1	4	1
2	2	2	2	2	2	4	4	4	2	2	2	2	2	4	3	4	4	4	4	4	4	2	2	2	4	4	3	4	4	4	1	1	1	4	1
2	2	2	1	2	2	2	2	2	1	2	1	2	2	3	4	4	5	5	5	5	5	2	2	2	4	5	4	5	5	5	1	2	4	3	5
2	2	2	2	2	2	3	4	4	2	3	2	2	2	4	4	3	4	4	4	4	4	2	2	2	4	4	3	4	4	4	2	1	1	5	2
1	1	1	2	2	2	3	4	4	2	2	2	2	2	4	4	4	4	4	4	4	4	2	2	2	3	3	3	4	4	4	1	1	1	5	2
1	1	1	1	1	1	2	2	2	2	1	1	1	1	4	4	3	4	5	5	5	5	1	1	1	4	4	4	5	5	5	1	2	6	4	5
2	2	2	2	2	2	4	4	4	3	3	3	2	2	4	3	3	4	4	4	4	4	2	2	2	3	3	3	4	4	4	2	1	1	5	1
2	2	2	3	3	3	3	3	4	2	2	2	2	2	4	4	3	4	4	4	4	4	2	2	2	4	4	4	4	4	5	2	1	2	3	2
2	2	2	2	2	2	4	4	4	2	2	2	2	2	3	4	4	4	4	4	4	4	2	2	2	5	5	5	4	5	5	1	1	6	4	3
